# Supplementary material for: The Optimization of Corrosion Performance of Al-Zn-Mg-Cu Alloy by Si Addition and Solid Solution Treatment
Source: Materials (Basel). 2026 Apr 1;19(7):1406. doi: 10.3390/ma19071406 (PMC13075086; doi:10.3390/ma19071406)
Supplement: Supplementary file 1 [file materials-19-01406-s001.zip]

Archive with 1 entries (1 files):
- materials-4199774-supplementary.pdf
